# Supplementary material for: Concurrent Analysis of Tiafenacil and Its Transformation Products in Soil by Using Newly Developed UHPLC-QTOF-MS/MS-Based Approaches
Source: Int J Mol Sci. 2024 Jul 31;25(15):8367. doi: 10.3390/ijms25158367 (PMC11313644; doi:10.3390/ijms25158367)
Supplement: Supplementary file 1 [file ijms-25-08367-s001.zip]

Archive with 1 entries (1 files):
- ijms-3118433-supplementary.pdf
